# Supplementary material for: N,N′-Bis(2-chloro­phen­yl)succinamide
Source: Acta Crystallogr Sect E Struct Rep Online. 2011 Apr 16;67(Pt 5):o1139. doi: 10.1107/S1600536811013407 (PMC3089196; doi:10.1107/S1600536811013407)
Supplement: Supplementary file 2 [file e-67-o1139-Isup2.hkl]

# 
# h,k,l, Fc-squared, Fo-squared, sigma(Fo-squared) and status flag 
# 
data_I
_shelx_title ' DSC33 P 21/N' 
_shelx_refln_list_code          4 
_shelx_F_calc_maximum       79.53 
_exptl_crystal_F_000       348.00 
_reflns_d_resolution_high  0.8002 
 
loop_ 
 _symmetry_equiv_pos_as_xyz 
 'x, y, z' 
 '-x+1/2, y+1/2, -z+1/2' 
 '-x, -y, -z' 
 'x-1/2, -y-1/2, z-1/2' 
 
_cell_length_a     4.8200 
_cell_length_b    11.4450 
_cell_length_c    14.2420 
_cell_angle_alpha  90.000 
_cell_angle_beta   98.100 
_cell_angle_gamma  90.000 
 
_shelx_F_squared_multiplier     1.000 
 
loop_ 
 _refln_index_h 
 _refln_index_k 
 _refln_index_l 
 _refln_F_squared_calc 
 _refln_F_squared_meas 
 _refln_F_squared_sigma 
 _refln_observed_status 
   2   0   0      937.53      841.04     10.74 o 
   4   0   0      292.31      321.67     14.53 o 
   1   1   0      503.95      518.15      6.71 o 
   2   1   0      202.03      231.40      5.96 o 
   3   1   0       24.09       24.49      4.75 o 
   4   1   0       18.04       19.95      7.54 o 
   5   1   0       91.65      104.02      9.24 o 
   0   2   0       99.30      121.74      5.33 o 
   1   2   0     2636.51     2537.79     33.37 o 
   2   2   0      276.93      276.82     10.02 o 
   3   2   0       88.25       84.76      5.03 o 
   4   2   0        9.27        6.74      7.85 o 
   5   2   0       11.70       23.25      8.63 o 
   1   3   0       49.09       63.39      4.89 o 
   2   3   0        1.75        1.59      8.00 o 
   3   3   0       37.92       40.97      6.98 o 
   4   3   0        8.20       -3.41      7.45 o 
   5   3   0       18.29       -6.66     13.20 o 
   0   4   0      124.72      119.88      6.79 o 
   1   4   0     2460.40     2612.31     35.06 o 
   2   4   0       86.07       82.72      6.95 o 
   3   4   0      116.55      115.70      5.21 o 
   4   4   0        5.29        6.41     12.37 o 
   5   4   0        2.61        5.35     14.61 o 
   1   5   0       88.56       87.70      5.70 o 
   2   5   0      102.96      106.61      7.70 o 
   3   5   0      138.95      141.86     13.34 o 
   4   5   0      229.51      243.09     16.79 o 
   5   5   0        6.72       20.95     14.48 o 
   0   6   0      530.01      466.29     52.58 o 
   1   6   0      661.57      686.48     20.50 o 
   2   6   0        3.55        5.06      6.67 o 
   3   6   0     1062.52     1055.13     20.50 o 
   4   6   0       43.81       42.74     14.24 o 
   5   6   0        1.09      -15.20     15.20 o 
   1   7   0      285.74      308.95      6.28 o 
   2   7   0       21.92       14.25      7.34 o 
   3   7   0       32.41       21.24     11.51 o 
   4   7   0       88.10       75.29     12.97 o 
   5   7   0        0.78       25.20     15.43 o 
   0   8   0       84.46       91.13      9.42 o 
   1   8   0       41.55       34.81      4.60 o 
   2   8   0      548.78      601.87     10.23 o 
   3   8   0        4.73       20.88      8.54 o 
   4   8   0       30.17       46.99     14.80 o 
   1   9   0        1.49       -6.64      6.73 o 
   2   9   0       35.81       33.89      7.50 o 
   3   9   0       68.85       80.98     22.79 o 
   4   9   0        9.11       42.76     13.38 o 
   0  10   0        2.60       20.39      9.90 o 
   1  10   0        0.01       -7.08      7.08 o 
   2  10   0      139.29      157.42     25.87 o 
   3  10   0       14.35       57.48     13.94 o 
   4  10   0       37.18       28.39     12.88 o 
   1  11   0       40.82       39.60      8.04 o 
   2  11   0       19.93       24.06     28.45 o 
   3  11   0        1.11       54.00     13.37 o 
   0  12   0        0.02       19.36     10.88 o 
   1  12   0       16.82       18.66      7.27 o 
   2  12   0       31.82       28.65      9.58 o 
   3  12   0        0.72       44.38     14.32 o 
   1  13   0        0.15       39.63     11.14 o 
   2  13   0        0.59      -11.88     11.88 o 
   0  14   0        3.01       -9.74      9.74 o 
   1  14   0       26.72       60.71      7.55 o 
  -5   0   1      266.56      257.04     16.37 o 
  -3   0   1      590.09      595.96     12.40 o 
  -1   0   1     2212.87     2071.00     12.68 o 
   1   0   1     4687.30     4837.06     19.80 o 
   3   0   1       37.41       58.59      9.78 o 
   5   0   1        3.42       29.59     13.36 o 
  -5   1   1       25.94       15.70     13.40 o 
  -4   1   1        9.57        5.45      5.69 o 
  -3   1   1      811.23      857.02     10.18 o 
  -2   1   1       10.72       26.28      4.71 o 
  -1   1   1       54.38       48.65      4.09 o 
   1   1   1     2601.30     2846.00     10.71 o 
   2   1   1      364.71      394.47      8.14 o 
   3   1   1       76.40       80.15      4.74 o 
   4   1   1      179.40      197.51      9.11 o 
   5   1   1       65.25       88.50      9.60 o 
  -5   2   1      142.54      120.57     25.18 o 
  -4   2   1      461.05      451.11      9.02 o 
  -3   2   1      692.84      698.04     13.72 o 
  -2   2   1      278.43      291.74      9.06 o 
  -1   2   1     4023.19     3957.17     19.09 o 
   0   2   1     1587.09     1726.44      8.54 o 
   1   2   1     6317.98     6633.06     31.74 o 
   2   2   1      364.90      421.30      5.39 o 
   3   2   1       92.54      111.34      5.01 o 
   4   2   1        2.22       -0.57      6.92 o 
   5   2   1       38.74       30.72     13.82 o 
  -5   3   1       23.22       26.55     15.00 o 
  -4   3   1       95.57      110.75      8.06 o 
  -3   3   1       12.30        9.13      6.39 o 
  -2   3   1      706.02      691.18     13.83 o 
  -1   3   1       65.58       64.92      6.55 o 
   0   3   1     1193.46     1211.15     11.98 o 
   1   3   1      260.96      254.27      8.89 o 
   2   3   1      279.04      295.43      6.22 o 
   3   3   1       21.63       14.29      4.40 o 
   4   3   1      250.87      264.34     14.93 o 
   5   3   1        9.00       -6.15     12.86 o 
  -5   4   1        9.21        8.47     15.11 o 
  -4   4   1      419.92      347.67     42.93 o 
  -3   4   1        1.25        3.76      8.03 o 
  -2   4   1      752.81      725.20     10.09 o 
  -1   4   1      230.17      258.79     16.85 o 
   0   4   1     1913.95     1895.59     12.53 o 
   1   4   1      166.67      164.03      6.17 o 
   2   4   1     1090.11     1130.92      9.26 o 
   3   4   1      140.68      140.25     10.83 o 
   4   4   1       80.54      105.54     15.00 o 
   5   4   1       26.82       34.31     14.19 o 
  -5   5   1        3.17       17.14     14.25 o 
  -4   5   1       21.87       19.75     14.77 o 
  -3   5   1       63.01       65.67      7.71 o 
  -2   5   1      328.44      321.33     16.67 o 
  -1   5   1      835.23      898.55     10.29 o 
   0   5   1      710.21      729.09      5.79 o 
   1   5   1     1305.34     1567.90     37.83 o 
   2   5   1       31.11       29.27      7.07 o 
   3   5   1      393.75      388.18     15.28 o 
   4   5   1       26.96       25.41     12.58 o 
   5   5   1       32.57       61.37     15.59 o 
  -5   6   1        0.53       -4.47     12.58 o 
  -4   6   1        0.69       -2.19     14.03 o 
  -3   6   1      945.93      911.79     19.72 o 
  -2   6   1      849.33      859.29     12.04 o 
  -1   6   1       68.57       60.33      4.43 o 
   0   6   1       45.21       30.12      4.55 o 
   1   6   1       29.36       32.83      5.12 o 
   2   6   1       77.74       76.87      7.32 o 
   3   6   1        7.88       16.48     11.09 o 
   4   6   1      140.95      149.84     14.78 o 
   5   6   1       22.13        9.92     12.21 o 
  -5   7   1        0.07        8.66     12.73 o 
  -4   7   1       69.46       57.97     12.35 o 
  -3   7   1        1.30        2.51     10.65 o 
  -2   7   1        7.74       18.68      7.37 o 
  -1   7   1       81.72       78.44      4.76 o 
   0   7   1        1.73        3.90      3.04 o 
   1   7   1       12.08       12.90      4.71 o 
   2   7   1      160.32      147.11      8.47 o 
   3   7   1      152.17      161.52     14.40 o 
   4   7   1        7.59        3.66     12.16 o 
  -4   8   1        0.99        7.04     14.15 o 
  -3   8   1       57.44       79.95      9.46 o 
  -2   8   1      317.87      371.59     19.79 o 
  -1   8   1      114.63      121.31      9.92 o 
   0   8   1      322.87      300.01      7.89 o 
   1   8   1       28.93       29.26      4.70 o 
   2   8   1      380.70      379.22     10.26 o 
   3   8   1       94.10       73.36     14.42 o 
   4   8   1       48.42       15.52     14.51 o 
  -4   9   1        1.53       31.08     14.91 o 
  -3   9   1        8.34       15.87      8.19 o 
  -2   9   1       30.38       25.46      7.15 o 
  -1   9   1      305.79      282.02      8.74 o 
   0   9   1       50.07       47.66      6.47 o 
   1   9   1        2.58       -1.85      6.65 o 
   2   9   1        0.17        1.56      5.93 o 
   3   9   1        2.82       -9.56     12.54 o 
   4   9   1       34.46       30.29     15.59 o 
  -4  10   1        9.04       29.42     14.35 o 
  -3  10   1       19.57        2.85     12.04 o 
  -2  10   1        3.53        6.47     10.52 o 
  -1  10   1      506.37      473.69     12.87 o 
   0  10   1        2.69        8.56      6.65 o 
   1  10   1       40.65       36.85      7.50 o 
   2  10   1        3.55       15.79      8.27 o 
   3  10   1      128.93      134.98      9.81 o 
   4  10   1       16.29       -1.84     14.33 o 
  -3  11   1        0.36      -13.81     13.81 o 
  -2  11   1        4.92       -4.06     10.48 o 
  -1  11   1       20.56       39.13      7.23 o 
   0  11   1       40.26       36.49      7.28 o 
   1  11   1        4.44       -5.26     10.98 o 
   2  11   1        3.30       14.21     13.72 o 
   3  11   1        1.00       31.40     25.79 o 
  -3  12   1        1.17      -13.04     13.04 o 
  -2  12   1        0.34      -12.09     12.09 o 
  -1  12   1       88.57      117.77     34.47 o 
   0  12   1       91.31       93.24     24.16 o 
   1  12   1       46.63       57.15     10.67 o 
   2  12   1        9.38       31.48      8.21 o 
   3  12   1        9.56      -11.63     11.63 o 
  -2  13   1        2.40      -10.01     10.01 o 
  -1  13   1        4.15       -3.82     11.30 o 
   0  13   1        2.62       24.37     11.71 o 
   1  13   1       15.22       -1.30      7.39 o 
   2  13   1        9.71       44.95     18.93 o 
   0  14   1       15.51       34.82     37.35 o 
   1  14   1        0.00       -6.56      6.56 o 
  -6   0   2       10.06       10.56     12.20 o 
  -4   0   2      554.48      528.41     14.79 o 
  -2   0   2       19.46       20.66      7.06 o 
   0   0   2      784.64      733.25      6.24 o 
   2   0   2     1346.84     1378.93     16.00 o 
   4   0   2      590.00      572.30     16.22 o 
  -6   1   2        2.37      -10.04     10.82 o 
  -5   1   2       73.26       61.11      9.18 o 
  -4   1   2      309.91      288.87     12.57 o 
  -3   1   2      729.20      802.55     17.96 o 
  -2   1   2     1591.73     1578.27     11.34 o 
  -1   1   2      137.08      127.53      4.01 o 
   0   1   2     3651.60     3563.79     14.15 o 
   1   1   2     6325.74     6769.30     16.81 o 
   2   1   2       84.25       97.17      4.31 o 
   3   1   2        9.88       18.33      6.44 o 
   4   1   2       49.52       50.11      7.80 o 
   5   1   2        7.30        3.57      7.99 o 
  -5   2   2        0.04       -1.30     11.54 o 
  -4   2   2       51.27       50.28      8.27 o 
  -3   2   2       70.75       74.40      8.88 o 
  -2   2   2      527.93      498.58     11.47 o 
  -1   2   2      310.00      276.70      7.75 o 
   0   2   2       72.22       68.71      3.25 o 
   1   2   2     3316.17     3507.70     58.48 o 
   2   2   2     1544.57     1582.33     14.92 o 
   3   2   2      200.46      202.57      7.68 o 
   4   2   2       45.33       51.82      7.17 o 
   5   2   2      249.70      235.60     16.36 o 
  -5   3   2      177.64      176.36     17.89 o 
  -4   3   2       72.38       89.03      8.16 o 
  -3   3   2      306.72      288.17     11.85 o 
  -2   3   2      321.01      334.51     10.35 o 
  -1   3   2        0.69       -1.17      3.61 o 
   0   3   2        2.91       -0.13      2.97 o 
   1   3   2     1245.60     1264.39     17.32 o 
   2   3   2       90.82       96.04      5.45 o 
   3   3   2      142.78      137.77      8.58 o 
   4   3   2        0.08        5.23     12.69 o 
   5   3   2       29.08       17.50     12.90 o 
  -5   4   2        0.07      -12.40     12.76 o 
  -4   4   2      105.15       94.40      8.96 o 
  -3   4   2      346.93      367.06     12.45 o 
  -2   4   2        0.18        4.37      8.05 o 
  -1   4   2        0.36        0.47      2.93 o 
   0   4   2      548.06      540.88      5.31 o 
   1   4   2        6.32        1.48      5.50 o 
   2   4   2      650.34      724.61      9.98 o 
   3   4   2      278.39      269.28     13.90 o 
   4   4   2        2.63       -3.44     12.03 o 
   5   4   2       78.73      102.60     14.27 o 
  -5   5   2       80.22       96.48     17.18 o 
  -4   5   2      120.86      152.16     14.19 o 
  -3   5   2       86.36       75.22      7.66 o 
  -2   5   2       79.82       82.11     10.69 o 
  -1   5   2      101.76      112.20      6.96 o 
   0   5   2      612.37      670.51      6.02 o 
   1   5   2      109.27      119.60      6.95 o 
   2   5   2       21.69       23.68     10.62 o 
   3   5   2      100.27       97.20     13.11 o 
   4   5   2      516.91      529.36     19.59 o 
  -5   6   2       11.90       14.02     16.17 o 
  -4   6   2      159.05      173.54     18.53 o 
  -3   6   2      103.40       97.37     10.68 o 
  -2   6   2       14.03       11.11      6.52 o 
  -1   6   2     1731.10     1714.15      9.79 o 
   0   6   2       30.61       37.58      5.34 o 
   1   6   2      467.35      471.89      8.29 o 
   2   6   2        0.97       -3.82      7.06 o 
   3   6   2      204.12      202.30     14.01 o 
   4   6   2      321.88      281.55     16.58 o 
   5   6   2       16.86       -6.69     16.12 o 
  -5   7   2        9.88       10.13     16.51 o 
  -4   7   2       10.78       16.88      8.59 o 
  -3   7   2        9.66        0.15     10.65 o 
  -2   7   2      286.88      290.63      8.48 o 
  -1   7   2      490.35      498.94     10.80 o 
   0   7   2      138.75      142.38      4.80 o 
   1   7   2       57.10       57.05      5.03 o 
   2   7   2        6.00        5.61     10.70 o 
   3   7   2       16.52        1.22     12.23 o 
   4   7   2        1.86       -4.30     13.17 o 
   5   7   2        0.16       -2.65     14.37 o 
  -4   8   2       15.17       32.54      7.90 o 
  -3   8   2        5.13       -3.49      8.32 o 
  -2   8   2      621.27      642.70     11.67 o 
  -1   8   2      649.60      602.20     13.10 o 
   0   8   2       29.92       30.22      5.96 o 
   1   8   2      179.73      188.41      6.09 o 
   2   8   2      127.29      125.74      8.52 o 
   3   8   2       13.10       10.81     12.53 o 
   4   8   2       21.81       -3.62     12.01 o 
  -4   9   2        1.67       15.96     13.26 o 
  -3   9   2        2.98        8.78      9.47 o 
  -2   9   2       39.40       35.96      6.97 o 
  -1   9   2        6.58        6.51      6.20 o 
   0   9   2       63.22       56.18      6.60 o 
   1   9   2      112.75      119.71     10.76 o 
   2   9   2       35.30       52.98     14.66 o 
   3   9   2        6.40      -12.15     12.15 o 
   4   9   2        7.74       12.46     13.24 o 
  -4  10   2       11.01       34.79     12.66 o 
  -3  10   2        8.83       22.60     12.48 o 
  -2  10   2        1.34       -9.97     10.95 o 
  -1  10   2       48.29       45.40     11.23 o 
   0  10   2      463.39      448.15     15.12 o 
   1  10   2        0.64       -1.47      9.59 o 
   2  10   2        0.05       12.90     11.88 o 
   3  10   2        7.05        4.49     11.71 o 
   4  10   2        0.13       -7.19     13.90 o 
  -3  11   2       40.44       41.76     14.71 o 
  -2  11   2        1.18        2.00     11.89 o 
  -1  11   2       15.17       19.17     14.37 o 
   0  11   2      127.36      125.30      7.98 o 
   1  11   2       12.63       23.84     18.39 o 
   2  11   2        2.10      -10.24     10.24 o 
   3  11   2        2.06      -13.07     13.07 o 
  -3  12   2        1.45        3.19     13.36 o 
  -2  12   2       56.33       71.53     12.60 o 
  -1  12   2        0.67        1.31     12.04 o 
   0  12   2      138.90      129.70     11.42 o 
   1  12   2       21.47       35.37      7.46 o 
   2  12   2       46.43       35.10      8.97 o 
   3  12   2       11.10       13.31     14.93 o 
  -2  13   2        0.11       31.77     10.10 o 
  -1  13   2        0.22        9.43     10.27 o 
   0  13   2       15.47       -1.81      7.54 o 
   1  13   2        0.42       29.08      7.94 o 
   2  13   2        4.56        9.68     32.82 o 
  -1  14   2       46.66       51.47     12.95 o 
   0  14   2        6.08       35.25     12.30 o 
  -5   0   3       27.50       26.58      7.15 o 
  -3   0   3      686.40      639.42     14.10 o 
  -1   0   3     5002.31     4851.50     22.26 o 
   1   0   3     5683.83     6107.99     24.71 o 
   3   0   3      543.69      627.45     15.01 o 
   5   0   3      135.49      114.06     14.37 o 
  -6   1   3        0.10       19.65     12.46 o 
  -5   1   3       12.07        2.86     14.18 o 
  -4   1   3        0.24        3.27      6.40 o 
  -3   1   3       88.47       68.69      5.93 o 
  -2   1   3        3.85        2.11      4.81 o 
  -1   1   3      915.72      826.30      6.21 o 
   0   1   3     3937.35     3665.67     18.74 o 
   1   1   3      874.30      887.40     13.64 o 
   2   1   3       23.14       22.09      3.34 o 
   3   1   3       66.58       67.67     14.82 o 
   4   1   3        1.29       -8.78     12.05 o 
   5   1   3        9.02       -6.81     16.56 o 
  -5   2   3       19.43       41.57     16.05 o 
  -4   2   3       26.76       15.17     10.38 o 
  -3   2   3      150.29      142.66      9.70 o 
  -2   2   3       34.47       34.94      5.48 o 
  -1   2   3       94.41      101.74      4.42 o 
   0   2   3     2212.43     2076.28     16.35 o 
   1   2   3     1746.31     1716.01     37.79 o 
   2   2   3      307.95      311.82      4.54 o 
   3   2   3      270.33      268.85     11.24 o 
   4   2   3       10.90       -4.76      7.68 o 
   5   2   3       36.46       10.07     14.82 o 
  -5   3   3        1.72        0.33     14.77 o 
  -4   3   3        6.96       14.31     11.13 o 
  -3   3   3       48.02       39.02      9.16 o 
  -2   3   3      116.79      127.15      9.41 o 
  -1   3   3     1118.96     1175.30     27.26 o 
   0   3   3        3.72        2.59      3.05 o 
   1   3   3       31.41       31.01      3.52 o 
   2   3   3     1027.00     1113.67     20.74 o 
   3   3   3      167.86      162.91      7.35 o 
   4   3   3        6.69      -14.47     14.47 o 
   5   3   3       48.49       43.83     12.87 o 
  -5   4   3        5.07      -15.06     16.20 o 
  -4   4   3       16.00       25.73     10.68 o 
  -3   4   3      627.31      654.13     16.26 o 
  -2   4   3     2241.94     2362.63     21.92 o 
  -1   4   3        0.08       -0.90      2.94 o 
   0   4   3     3460.59     3464.94     11.10 o 
   1   4   3      829.34      875.44      5.37 o 
   2   4   3      850.69      778.26     24.29 o 
   3   4   3      553.47      559.17     17.06 o 
   4   4   3      159.80      140.57     15.85 o 
   5   4   3       60.15       39.85     14.00 o 
  -5   5   3        0.03        1.32     15.41 o 
  -4   5   3       83.82      105.80      9.51 o 
  -3   5   3       38.37       43.25      7.68 o 
  -2   5   3      183.49      176.58     10.81 o 
  -1   5   3      174.10      187.49      4.35 o 
   0   5   3       99.04       94.32      4.06 o 
   1   5   3       11.88        7.22      5.43 o 
   2   5   3       38.40       42.10     10.27 o 
   3   5   3      534.08      486.69     16.06 o 
   4   5   3        0.02      -10.51     14.12 o 
  -5   6   3        3.43       -2.94     15.54 o 
  -4   6   3       80.06       96.68      9.71 o 
  -3   6   3        4.24        4.33      8.11 o 
  -2   6   3      162.12      157.81     11.34 o 
  -1   6   3      248.30      260.33      8.48 o 
   0   6   3      819.16      815.05      7.25 o 
   1   6   3      381.40      427.07      8.24 o 
   2   6   3      394.36      419.98     13.86 o 
   3   6   3        4.98       -2.36     11.87 o 
   4   6   3       61.89       43.50     12.29 o 
   5   6   3        6.43      -13.11     13.11 o 
  -5   7   3       38.53       -6.37     17.69 o 
  -4   7   3      136.09      156.59     20.85 o 
  -3   7   3       60.69       62.28      8.54 o 
  -2   7   3        0.03        3.82      5.15 o 
  -1   7   3        0.07        2.30      3.87 o 
   0   7   3      225.78      233.12      7.03 o 
   1   7   3        5.01        6.34      5.52 o 
   2   7   3        4.13       -3.15     10.00 o 
   3   7   3        1.89       -4.14     12.26 o 
   4   7   3        9.74       -0.26     13.97 o 
  -4   8   3       60.33       78.45      9.81 o 
  -3   8   3        4.41       -0.74      8.50 o 
  -2   8   3        0.14        6.82      7.10 o 
  -1   8   3      264.05      266.84      9.94 o 
   0   8   3        0.10       -5.43      5.80 o 
   1   8   3      100.49      108.47      5.69 o 
   2   8   3        0.31       -6.41      7.65 o 
   3   8   3       65.55       64.05     11.85 o 
   4   8   3        7.61      -14.16     14.16 o 
  -4   9   3       51.45       77.60     10.47 o 
  -3   9   3       82.77       77.70      9.52 o 
  -2   9   3        3.45       35.84     10.64 o 
  -1   9   3       21.31       24.89      9.30 o 
   0   9   3      183.71      200.39     11.74 o 
   1   9   3       74.95       67.84     10.33 o 
   2   9   3       13.57       20.61      6.24 o 
   3   9   3        0.27      -12.33     12.33 o 
   4   9   3       14.20       29.35     14.48 o 
  -4  10   3       47.16       94.44     14.85 o 
  -3  10   3       91.26       97.92     13.75 o 
  -2  10   3        0.90       10.86     10.37 o 
  -1  10   3      129.92      104.78     12.13 o 
   0  10   3      162.61      158.97      7.80 o 
   1  10   3      212.29      191.69      8.84 o 
   2  10   3       17.64       28.45     16.20 o 
   3  10   3       46.88       63.71     11.34 o 
   4  10   3        5.11       -5.53     10.86 o 
  -3  11   3      129.26      135.48     15.34 o 
  -2  11   3        7.12       16.04     12.10 o 
  -1  11   3        8.18        8.75     10.65 o 
   0  11   3        9.64        0.96      6.88 o 
   1  11   3      120.81      108.35      8.21 o 
   2  11   3        7.09        6.58     28.36 o 
   3  11   3        8.44       67.23     16.16 o 
  -3  12   3        0.01        4.26     14.15 o 
  -2  12   3        9.64      -10.93     10.93 o 
  -1  12   3        6.64       14.73     12.30 o 
   0  12   3       27.55       31.30     10.79 o 
   1  12   3        0.96        2.25     20.13 o 
   2  12   3       11.26       15.06     12.12 o 
  -1  13   3        5.76       -5.47     10.71 o 
   0  13   3        4.66       37.14     12.95 o 
   1  13   3        5.48       20.00     27.11 o 
   2  13   3        0.26      -14.35     14.35 o 
   0  14   3        0.16      -11.92     11.92 o 
  -6   0   4        9.90      -11.82     11.82 o 
  -4   0   4      197.56      187.31     12.45 o 
  -2   0   4      880.57      897.62     14.31 o 
   0   0   4     2579.09     2548.90      9.73 o 
   2   0   4       62.05       79.95      9.16 o 
   4   0   4        3.86      -11.21     11.21 o 
  -5   1   4       10.85       17.65     11.85 o 
  -4   1   4       33.52       39.47      7.21 o 
  -3   1   4       65.43       55.52      6.91 o 
  -2   1   4      959.64      953.81     20.43 o 
  -1   1   4       86.39       76.23      3.19 o 
   0   1   4     6141.12     5746.24     28.99 o 
   1   1   4      232.25      245.31      5.75 o 
   2   1   4      387.36      383.10      7.94 o 
   3   1   4       29.79       28.47      6.61 o 
   4   1   4        3.24       -4.14     10.34 o 
   5   1   4        0.88       -8.62      8.62 o 
  -5   2   4      225.27      225.60     15.04 o 
  -4   2   4       60.71       56.69     10.38 o 
  -3   2   4      687.30      684.10     15.13 o 
  -2   2   4     2873.43     2811.40     15.05 o 
  -1   2   4      401.46      437.64      8.72 o 
   0   2   4       30.72       31.38      3.71 o 
   1   2   4     1505.53     1460.14      9.77 o 
   2   2   4     1165.60     1145.08     10.74 o 
   3   2   4      103.13       95.53      6.83 o 
   4   2   4       38.62       30.35     10.65 o 
   5   2   4        4.37       15.24     13.28 o 
  -5   3   4      114.96      141.94     16.25 o 
  -4   3   4        0.05       -0.76     11.24 o 
  -3   3   4       16.74       16.59      9.67 o 
  -2   3   4      167.75      139.81      6.31 o 
  -1   3   4     2567.77     2684.82     33.83 o 
   0   3   4      101.52       95.62      7.80 o 
   1   3   4       87.14       83.80      4.58 o 
   2   3   4      719.24      719.83     27.05 o 
   3   3   4       33.10       20.86      6.33 o 
   4   3   4        3.03      -11.53     11.53 o 
   5   3   4       79.29       96.36     13.07 o 
  -5   4   4       53.58       54.71      8.44 o 
  -4   4   4       21.16       26.42     11.27 o 
  -3   4   4       20.91       20.56     10.30 o 
  -2   4   4      126.35      136.00      9.67 o 
  -1   4   4      999.49      997.59      6.13 o 
   0   4   4       43.02       52.81      3.69 o 
   1   4   4     1540.14     1670.29     16.97 o 
   2   4   4      294.26      280.05      6.27 o 
   3   4   4       14.62       23.27     11.49 o 
   4   4   4      321.48      311.17     16.78 o 
   5   4   4       44.68       12.59     14.47 o 
  -5   5   4       26.52       32.08      8.28 o 
  -4   5   4        3.68        6.67     11.88 o 
  -3   5   4       93.93      101.34      8.21 o 
  -2   5   4        4.48       13.46      8.89 o 
  -1   5   4      307.34      318.63      6.03 o 
   0   5   4       21.62       29.92      3.97 o 
   1   5   4      620.73      674.32     13.09 o 
   2   5   4        0.04       -0.37      9.82 o 
   3   5   4       38.90       21.46     11.46 o 
   4   5   4       37.40       17.73     12.93 o 
  -5   6   4        0.25       29.32     13.65 o 
  -4   6   4       69.83       69.39      9.39 o 
  -3   6   4      187.47      191.82     13.36 o 
  -2   6   4       20.91       19.15      9.45 o 
  -1   6   4      325.66      315.14      6.86 o 
   0   6   4       75.15       66.24      5.57 o 
   1   6   4      117.56       98.01      6.30 o 
   2   6   4        4.38        3.44     10.17 o 
   3   6   4      265.08      256.72     14.64 o 
   4   6   4       92.98       47.50     12.07 o 
   5   6   4        0.47        0.72     14.76 o 
  -5   7   4       27.24       -8.52     17.56 o 
  -4   7   4       20.06       22.28      9.78 o 
  -3   7   4      316.45      304.11     15.46 o 
  -2   7   4        2.35        0.55      9.99 o 
  -1   7   4       31.74       22.60      7.74 o 
   0   7   4      232.34      233.17      6.60 o 
   1   7   4        0.52        3.97      5.18 o 
   2   7   4       43.25       58.56     11.28 o 
   3   7   4       13.00        0.71     11.48 o 
   4   7   4        3.60        4.03     13.90 o 
  -4   8   4        2.26        2.30      9.39 o 
  -3   8   4        3.41       13.58      8.56 o 
  -2   8   4      223.82      204.98     27.48 o 
  -1   8   4      179.42      183.14     12.23 o 
   0   8   4      227.87      231.84      7.57 o 
   1   8   4      198.01      201.46     15.91 o 
   2   8   4      159.18      173.87     11.98 o 
   3   8   4       36.28       31.62     11.08 o 
  -4   9   4       71.45       92.34      9.87 o 
  -3   9   4      126.30      133.25     15.41 o 
  -2   9   4      156.26      156.23     13.32 o 
  -1   9   4      525.18      484.62     15.27 o 
   0   9   4        6.73       -2.59      6.05 o 
   1   9   4       13.94       22.06      7.19 o 
   2   9   4       59.93       56.69      8.57 o 
   3   9   4        3.87       34.52     11.75 o 
   4   9   4        8.48        9.51     12.98 o 
  -4  10   4        9.60       32.06     10.45 o 
  -3  10   4       43.95       56.40     13.13 o 
  -2  10   4       23.71        8.42     10.44 o 
  -1  10   4      100.57       88.42     12.73 o 
   0  10   4      125.06      119.45      7.18 o 
   1  10   4       15.34       17.18      7.40 o 
   2  10   4       35.62       37.19      9.80 o 
   3  10   4        0.00       35.72     13.42 o 
  -3  11   4        2.87        3.55     13.40 o 
  -2  11   4       23.52        1.73     11.37 o 
  -1  11   4        5.82       14.96     10.26 o 
   0  11   4       50.10       63.94     12.01 o 
   1  11   4        0.41        5.17      7.11 o 
   2  11   4        6.74        2.16     13.74 o 
   3  11   4       18.33       64.11     18.31 o 
  -3  12   4        0.95       -3.52     11.35 o 
  -2  12   4        0.80       -0.27     11.90 o 
  -1  12   4        1.23       -1.04     12.42 o 
   0  12   4       85.89       85.09     12.30 o 
   1  12   4        0.21        6.98      7.89 o 
   2  12   4       21.82       17.42     26.88 o 
  -2  13   4        5.10       33.38     12.54 o 
  -1  13   4        0.58       17.23     13.63 o 
   0  13   4        0.16      -11.96     11.96 o 
   1  13   4        0.48       27.80     11.50 o 
  -5   0   5       38.20       30.89     12.45 o 
  -3   0   5       39.97       50.30      9.26 o 
  -1   0   5       70.14       62.78      7.24 o 
   1   0   5      130.40      116.54      8.16 o 
   3   0   5      316.21      305.55     12.73 o 
   5   0   5       43.64       31.42     11.36 o 
  -5   1   5      271.73      289.03     16.55 o 
  -4   1   5      140.41      150.32      9.12 o 
  -3   1   5      555.32      518.27     15.46 o 
  -2   1   5      387.63      393.30      6.49 o 
  -1   1   5      345.93      353.21      6.47 o 
   0   1   5      364.55      379.97      5.36 o 
   1   1   5      307.42      292.05      9.32 o 
   2   1   5       50.09       50.42      6.26 o 
   3   1   5        1.74       -3.21      6.71 o 
   4   1   5       33.08       28.90      7.86 o 
   5   1   5       64.10       70.11     12.44 o 
  -5   2   5        7.81       -7.63     12.76 o 
  -4   2   5       22.36       16.64     11.23 o 
  -3   2   5       52.76       43.18     10.62 o 
  -2   2   5       19.88       15.50      4.24 o 
  -1   2   5     1619.10     1655.23     11.59 o 
   0   2   5       48.83       57.50      5.76 o 
   1   2   5       32.77       26.10      5.08 o 
   2   2   5      742.06      798.14     24.70 o 
   3   2   5       31.30       41.53     11.40 o 
   4   2   5       37.64       40.74      7.23 o 
   5   2   5       66.98       43.26     13.66 o 
  -5   3   5      142.01      146.30     13.04 o 
  -4   3   5      881.90      878.67     21.01 o 
  -3   3   5        0.55       -0.03      9.87 o 
  -2   3   5      144.83      106.52      5.94 o 
  -1   3   5     2249.34     2305.69     12.54 o 
   0   3   5        9.63        8.74      4.42 o 
   1   3   5      991.94     1035.31     19.42 o 
   2   3   5      148.82      142.20      6.19 o 
   3   3   5       29.54       23.44      6.10 o 
   4   3   5       59.17       54.71     13.06 o 
   5   3   5       18.84        7.30     11.48 o 
  -5   4   5       64.82       71.08     13.66 o 
  -4   4   5      160.32      145.98     14.03 o 
  -3   4   5        1.15        5.16      7.08 o 
  -2   4   5      177.04      200.20      9.59 o 
  -1   4   5     1148.18     1100.23      9.96 o 
   0   4   5       56.41       55.27      3.84 o 
   1   4   5      271.37      256.60      5.45 o 
   2   4   5      230.87      249.45     12.59 o 
   3   4   5       42.82       19.25     11.94 o 
   4   4   5        5.06        0.82     11.12 o 
   5   4   5       11.68      -14.65     14.65 o 
  -5   5   5        2.48        3.81     16.91 o 
  -4   5   5      152.95      157.58     13.87 o 
  -3   5   5       94.95       90.84      7.49 o 
  -2   5   5      616.03      614.66     13.69 o 
  -1   5   5       88.73      103.15      3.47 o 
   0   5   5      504.22      487.01      5.97 o 
   1   5   5       95.41       63.87      9.74 o 
   2   5   5        5.79        5.15     10.05 o 
   3   5   5       11.30       -1.57     12.26 o 
   4   5   5       22.69       -9.54     12.52 o 
  -5   6   5        1.10       35.35     10.12 o 
  -4   6   5        1.66        6.12     11.87 o 
  -3   6   5        9.59        8.34      7.27 o 
  -2   6   5      180.16      170.13     11.38 o 
  -1   6   5        2.82        0.79      5.03 o 
   0   6   5      409.95      410.77      6.10 o 
   1   6   5        4.27        9.03      8.98 o 
   2   6   5       94.40      101.16     11.55 o 
   3   6   5      239.73      193.36     14.31 o 
   4   6   5      122.56      111.69     13.29 o 
  -5   7   5       49.19       65.95     23.49 o 
  -4   7   5        0.03       -5.61      9.22 o 
  -3   7   5      290.72      308.55     15.02 o 
  -2   7   5      136.96      131.06     11.66 o 
  -1   7   5      129.24       98.20     15.77 o 
   0   7   5       50.03       48.31      4.47 o 
   1   7   5        0.20       -3.09      5.29 o 
   2   7   5       21.73       22.19     10.15 o 
   3   7   5        0.26        9.30     11.69 o 
   4   7   5        7.13        5.21     13.36 o 
  -4   8   5       22.52       32.92     11.64 o 
  -3   8   5        8.81       -6.17     11.40 o 
  -2   8   5        0.13       -8.39     11.13 o 
  -1   8   5        3.53       -1.16     10.13 o 
   0   8   5      485.24      439.70     34.58 o 
   1   8   5       40.70       53.37      5.85 o 
   2   8   5       70.67       98.24     11.09 o 
   3   8   5       42.37       41.02     11.70 o 
   4   8   5        0.66       34.40     13.29 o 
  -4   9   5        3.52       30.28     11.57 o 
  -3   9   5        8.02       -1.68     12.70 o 
  -2   9   5      231.20      224.35     14.50 o 
  -1   9   5       85.86       86.01     11.49 o 
   0   9   5       16.14       16.16     11.42 o 
   1   9   5        8.46        1.53      5.72 o 
   2   9   5      150.72      127.08     11.26 o 
   3   9   5        4.65       40.68     11.67 o 
   4   9   5       36.24       37.21     14.80 o 
  -4  10   5       35.72       31.46     16.52 o 
  -3  10   5       92.98       86.59     12.07 o 
  -2  10   5       15.57        6.77     10.87 o 
  -1  10   5       32.49       25.33     11.86 o 
   0  10   5       34.54       24.89     12.61 o 
   1  10   5      150.18      170.37     12.14 o 
   2  10   5        4.68       -5.54     15.89 o 
   3  10   5        2.85        3.02     10.51 o 
  -3  11   5      124.94      112.49     12.51 o 
  -2  11   5       43.38       28.93     11.82 o 
  -1  11   5       45.47       53.64     12.22 o 
   0  11   5       49.93       32.07     11.05 o 
   1  11   5       93.63      129.34     14.32 o 
   2  11   5        0.78      -12.86     12.86 o 
   3  11   5       15.48       46.39     14.93 o 
  -3  12   5        2.40      -12.85     12.85 o 
  -2  12   5        0.37      -12.20     12.20 o 
  -1  12   5        6.02        2.49     10.32 o 
   0  12   5       89.94       82.86     12.78 o 
   1  12   5      134.01      154.35     15.75 o 
   2  12   5        0.68      -12.64     13.19 o 
  -2  13   5        8.05        1.70     10.93 o 
  -1  13   5        0.01       -0.36     10.78 o 
   0  13   5        2.45       36.31     13.41 o 
   1  13   5        5.79      -11.09     13.65 o 
  -4   0   6       48.28       39.02     10.58 o 
  -2   0   6      108.04       74.46      8.58 o 
   0   0   6     4729.49     4377.50     15.24 o 
   2   0   6      378.07      334.14     11.50 o 
   4   0   6       23.39       33.29     11.50 o 
  -5   1   6        0.34       -3.85     11.25 o 
  -4   1   6      555.79      518.57     12.09 o 
  -3   1   6      114.01      117.31      7.69 o 
  -2   1   6      283.86      238.21     10.06 o 
  -1   1   6      240.78      239.44      6.99 o 
   0   1   6       99.05       86.41      3.11 o 
   1   1   6      130.55      119.48      6.23 o 
   2   1   6      155.85      158.98     11.21 o 
   3   1   6       57.75       85.39     16.53 o 
   4   1   6       32.57       53.94     20.39 o 
   5   1   6        0.32        7.74     10.27 o 
  -5   2   6        0.39        4.70     12.07 o 
  -4   2   6      176.34      160.98     13.52 o 
  -3   2   6      100.11       93.34      7.63 o 
  -2   2   6       16.66       19.09      4.17 o 
  -1   2   6      294.79      293.74      6.24 o 
   0   2   6      675.96      656.28     16.53 o 
   1   2   6       80.32       76.26      6.55 o 
   2   2   6      240.14      262.57     12.55 o 
   3   2   6       64.08       75.59      7.31 o 
   4   2   6       58.14       41.97     12.52 o 
   5   2   6        3.38        6.47     12.85 o 
  -5   3   6        0.13        6.59     12.05 o 
  -4   3   6      119.84      127.49     13.42 o 
  -3   3   6      409.81      405.93     14.72 o 
  -2   3   6      111.12      130.92      6.07 o 
  -1   3   6      300.61      294.03     12.90 o 
   0   3   6      483.64      479.35      9.09 o 
   1   3   6      162.61      156.97      9.44 o 
   2   3   6      184.48      189.11      6.91 o 
   3   3   6      449.04      392.33     15.33 o 
   4   3   6        9.17       18.92     12.35 o 
   5   3   6        1.27       -0.85     12.70 o 
  -5   4   6       10.29       14.92     13.43 o 
  -4   4   6       16.95       10.27     10.65 o 
  -3   4   6        0.05       -2.06      6.56 o 
  -2   4   6        5.96        4.30      5.78 o 
  -1   4   6      546.26      542.87      7.93 o 
   0   4   6      148.81      153.02      4.75 o 
   1   4   6      359.09      329.76      6.65 o 
   2   4   6       99.77      108.27     11.65 o 
   3   4   6      625.25      569.27     16.64 o 
   4   4   6        1.76       -2.92     10.83 o 
   5   4   6       15.23       19.64     12.57 o 
  -5   5   6      121.06      128.81     13.26 o 
  -4   5   6        2.16       -2.39     10.80 o 
  -3   5   6      231.63      221.59      9.01 o 
  -2   5   6       82.58       79.91      9.64 o 
  -1   5   6      142.55      132.78     13.66 o 
   0   5   6      157.91      146.04      6.95 o 
   1   5   6       38.30       34.97      9.18 o 
   2   5   6       26.20       31.87     10.47 o 
   3   5   6       27.46       26.19     11.87 o 
   4   5   6       48.00       72.39     13.70 o 
  -5   6   6        1.81       22.10     14.85 o 
  -4   6   6        9.97        6.76     12.78 o 
  -3   6   6       96.32       97.68      8.68 o 
  -2   6   6        6.26        2.32      6.06 o 
  -1   6   6      178.10      176.95      6.67 o 
   0   6   6       31.04       28.69      4.21 o 
   1   6   6       34.78       39.99      9.92 o 
   2   6   6        6.40       19.07     10.16 o 
   3   6   6       40.76       39.96     12.15 o 
   4   6   6       52.94       79.12     14.17 o 
  -5   7   6       51.89       62.58     14.19 o 
  -4   7   6        3.27        6.38     12.56 o 
  -3   7   6       43.16       50.90     11.99 o 
  -2   7   6       39.66       44.73     10.70 o 
  -1   7   6      700.91      697.53     32.32 o 
   0   7   6       20.72       36.26      6.81 o 
   1   7   6      204.52      213.56     11.82 o 
   2   7   6       53.45       48.48     11.70 o 
   3   7   6       12.42       27.51     11.66 o 
   4   7   6       93.36       87.27     12.73 o 
  -4   8   6        0.02       -6.19     10.76 o 
  -3   8   6      121.52      139.96     13.81 o 
  -2   8   6      137.23      131.63     12.60 o 
  -1   8   6      231.25      251.10     12.29 o 
   0   8   6       13.74       28.49      6.89 o 
   1   8   6       66.96       53.77      8.10 o 
   2   8   6      113.13      105.15     11.95 o 
   3   8   6        0.34       11.77     12.81 o 
   4   8   6       40.60       80.39     15.12 o 
  -4   9   6       46.89       61.91      8.80 o 
  -3   9   6       27.79       56.75     12.23 o 
  -2   9   6      228.13      225.14     13.96 o 
  -1   9   6       19.89       15.80     10.94 o 
   0   9   6      181.98      159.55     13.68 o 
   1   9   6        0.24        1.67      5.92 o 
   2   9   6        2.07        2.37     11.47 o 
   3   9   6        2.43       54.45     13.53 o 
  -4  10   6       26.83       54.61      9.72 o 
  -3  10   6       81.72       73.32     13.69 o 
  -2  10   6       23.42       15.24     13.03 o 
  -1  10   6        2.94       11.24     10.54 o 
   0  10   6       58.12       34.44     12.30 o 
   1  10   6       10.91      -11.46     12.53 o 
   2  10   6       24.57       41.25      9.12 o 
   3  10   6        0.40       -6.44     13.11 o 
  -3  11   6        0.86       14.72     13.47 o 
  -2  11   6       84.94       61.87     13.26 o 
  -1  11   6       16.48       13.52     10.54 o 
   0  11   6        0.44       -1.60     10.35 o 
   1  11   6        1.50      -13.48     13.48 o 
   2  11   6       10.25       -7.00     16.50 o 
  -2  12   6        2.94        3.25     12.97 o 
  -1  12   6        1.68       19.16     12.03 o 
   0  12   6        5.23       31.86     13.16 o 
   1  12   6       22.67        5.43     14.29 o 
   2  12   6       17.69        1.38     15.80 o 
  -1  13   6        9.81       -4.74     13.18 o 
   0  13   6       46.99       58.77     13.77 o 
   1  13   6       23.06      -12.69     12.69 o 
  -5   0   7        0.60       15.89     11.67 o 
  -3   0   7        1.44       15.29      9.91 o 
  -1   0   7       99.26       68.52     10.99 o 
   1   0   7      878.43      855.18     14.59 o 
   3   0   7      125.31      132.81     10.77 o 
   5   0   7        5.31       72.89     12.93 o 
  -5   1   7        1.08       -3.14      8.12 o 
  -4   1   7        7.88       12.47      8.32 o 
  -3   1   7      493.00      464.62     10.97 o 
  -2   1   7       35.89       27.14      3.48 o 
  -1   1   7      390.75      380.35      4.30 o 
   0   1   7        0.07        4.81      2.88 o 
   1   1   7      827.82      786.94     19.98 o 
   2   1   7        4.80        4.02      6.43 o 
   3   1   7      182.53      182.43      8.17 o 
   4   1   7       56.56       59.21     12.10 o 
   5   1   7        0.41       37.40     10.41 o 
  -5   2   7      152.02      142.00     13.51 o 
  -4   2   7      232.15      238.11     13.90 o 
  -3   2   7        3.51        0.21      7.37 o 
  -2   2   7        0.26       -2.79      4.07 o 
  -1   2   7      616.47      650.42      5.83 o 
   0   2   7      886.37      914.83      9.68 o 
   1   2   7      983.66      980.35     12.26 o 
   2   2   7       77.09       92.24     13.31 o 
   3   2   7       12.73       14.77      6.79 o 
   4   2   7       38.33       45.74     11.37 o 
   5   2   7        2.30       34.86     13.11 o 
  -5   3   7      149.40      154.92     14.53 o 
  -4   3   7       27.60       23.11     12.47 o 
  -3   3   7      330.47      324.26      8.77 o 
  -2   3   7      355.70      350.33      6.62 o 
  -1   3   7       21.11       11.85      5.00 o 
   0   3   7     1182.79     1255.13     15.45 o 
   1   3   7       48.83       37.78      5.81 o 
   2   3   7        6.01        2.67      6.38 o 
   3   3   7       24.91       40.59     11.68 o 
   4   3   7       42.25       44.77     11.91 o 
   5   3   7        2.62       18.85     13.73 o 
  -5   4   7        2.49        2.20     11.37 o 
  -4   4   7        8.38       10.02     12.02 o 
  -3   4   7        3.48        4.14      6.61 o 
  -2   4   7      192.89      172.25      8.16 o 
  -1   4   7       17.01       15.58      5.58 o 
   0   4   7      341.37      307.15      6.04 o 
   1   4   7        1.35        1.00      5.00 o 
   2   4   7       22.74       21.95     10.87 o 
   3   4   7       32.64       38.91     12.60 o 
   4   4   7       14.00       39.88     11.37 o 
  -5   5   7       27.42       23.05     15.27 o 
  -4   5   7       42.24       63.30     12.58 o 
  -3   5   7        1.11        5.70      6.90 o 
  -2   5   7      333.47      355.72     10.02 o 
  -1   5   7       80.10       78.58      5.96 o 
   0   5   7     1340.14     1320.41     20.89 o 
   1   5   7       11.71       14.21     10.04 o 
   2   5   7       97.19       93.11     12.20 o 
   3   5   7        0.35        7.35     11.31 o 
   4   5   7       68.21      108.11     14.68 o 
  -5   6   7        0.05        2.87     12.81 o 
  -4   6   7       27.18       17.49     13.61 o 
  -3   6   7       39.79       29.26      7.83 o 
  -2   6   7       37.93       47.66      7.74 o 
  -1   6   7      127.28      132.69      6.67 o 
   0   6   7       79.03       83.92      7.24 o 
   1   6   7       19.76       30.98     11.40 o 
   2   6   7       52.85       53.90     10.90 o 
   3   6   7        2.31       22.18     12.06 o 
   4   6   7       86.47      134.42     15.55 o 
  -4   7   7      139.16      152.26     23.58 o 
  -3   7   7        6.99        8.12      7.33 o 
  -2   7   7       80.88       67.68     10.59 o 
  -1   7   7      135.06      145.27      7.01 o 
   0   7   7        7.50       16.52      6.77 o 
   1   7   7       88.31       98.94     11.84 o 
   2   7   7        7.71       11.53     11.62 o 
   3   7   7       25.17       27.49     10.79 o 
   4   7   7        7.78       14.51     14.43 o 
  -4   8   7        1.21        2.70     12.21 o 
  -3   8   7        1.50       -4.65      9.71 o 
  -2   8   7      242.55      221.34     12.67 o 
  -1   8   7      352.42      323.75     13.55 o 
   0   8   7       62.95       58.91      7.48 o 
   1   8   7        3.14       -0.61      8.53 o 
   2   8   7       66.33       53.19     13.16 o 
   3   8   7       48.75       53.86     13.33 o 
   4   8   7       19.54       88.55     14.19 o 
  -4   9   7        0.52       16.67     14.89 o 
  -3   9   7       16.75        7.60     11.98 o 
  -2   9   7      142.04      140.28     13.45 o 
  -1   9   7      150.79      136.40     11.89 o 
   0   9   7        0.48       -9.68     12.47 o 
   1   9   7       39.99       46.82      9.47 o 
   2   9   7        8.72        2.65     11.85 o 
   3   9   7        7.72       32.93     12.05 o 
  -3  10   7       11.23       -4.56     11.48 o 
  -2  10   7       25.64       39.62     11.73 o 
  -1  10   7        7.30        1.95     10.04 o 
   0  10   7       45.19       35.65     12.63 o 
   1  10   7       17.92        3.74     13.08 o 
   2  10   7        2.26       23.21      9.13 o 
   3  10   7       12.16       -4.50     13.47 o 
  -3  11   7       73.75       51.06     12.96 o 
  -2  11   7        1.68       -1.38     10.42 o 
  -1  11   7       43.57       60.76     12.63 o 
   0  11   7        0.03       19.55     11.33 o 
   1  11   7        6.43      -14.63     14.63 o 
   2  11   7        4.80        3.89     14.19 o 
  -2  12   7        0.88      -11.86     11.86 o 
  -1  12   7        0.76      -12.98     12.98 o 
   0  12   7        1.14       18.12     12.60 o 
   1  12   7        1.92      -12.00     12.00 o 
  -1  13   7        5.37       32.29     13.36 o 
   0  13   7       12.01      -13.07     13.07 o 
  -4   0   8      387.27      343.12     16.11 o 
  -2   0   8       98.95      102.02     10.76 o 
   0   0   8       29.29       39.61      4.47 o 
   2   0   8        3.06       15.81     10.16 o 
   4   0   8        0.18       30.44     11.26 o 
  -5   1   8       10.12       13.34     12.99 o 
  -4   1   8      336.62      339.39     11.68 o 
  -3   1   8      754.97      731.66     26.60 o 
  -2   1   8     1152.13     1163.82     13.24 o 
  -1   1   8      264.76      256.88      4.08 o 
   0   1   8      266.52      260.85      4.23 o 
   1   1   8      294.64      264.91     15.58 o 
   2   1   8      113.74      102.78      7.34 o 
   3   1   8       16.44       23.39      7.91 o 
   4   1   8        2.42       28.87     28.75 o 
  -5   2   8        5.35        0.40     11.90 o 
  -4   2   8       63.71       48.13     13.76 o 
  -3   2   8      184.62      185.80     10.32 o 
  -2   2   8        1.57        5.90      3.64 o 
  -1   2   8      170.21      201.63      4.58 o 
   0   2   8       33.16       39.24      4.13 o 
   1   2   8       20.68       16.65      6.25 o 
   2   2   8      295.63      270.09      9.50 o 
   3   2   8       82.84       72.76      8.47 o 
   4   2   8        2.13       24.31     10.37 o 
  -5   3   8       58.66       71.37     12.87 o 
  -4   3   8       72.75       72.43     12.05 o 
  -3   3   8      266.87      250.49     14.40 o 
  -2   3   8      359.63      327.24     15.12 o 
  -1   3   8      311.88      285.22      6.31 o 
   0   3   8       73.95       78.59      6.31 o 
   1   3   8      366.92      358.05      8.29 o 
   2   3   8       23.19       23.84      6.83 o 
   3   3   8        3.90        9.56     12.57 o 
   4   3   8       24.06       52.45     12.48 o 
  -5   4   8        0.34        3.36     14.31 o 
  -4   4   8       21.87       29.61     13.20 o 
  -3   4   8       12.14        9.00      7.21 o 
  -2   4   8       12.50        8.78      4.91 o 
  -1   4   8       44.25       47.27      5.67 o 
   0   4   8      292.65      304.33      6.46 o 
   1   4   8        0.97        6.11      5.41 o 
   2   4   8       16.90       29.24     11.44 o 
   3   4   8        8.53        1.07     12.66 o 
   4   4   8       14.72       55.84     11.62 o 
  -5   5   8      101.71       68.97     14.15 o 
  -4   5   8        0.22        4.68     11.73 o 
  -3   5   8      229.18      236.33      9.36 o 
  -2   5   8        0.35       -2.33      5.20 o 
  -1   5   8      190.80      185.22      7.34 o 
   0   5   8        8.07       14.11      4.65 o 
   1   5   8      469.18      470.16     15.50 o 
   2   5   8        4.64       11.77     12.12 o 
   3   5   8       12.84       13.16     10.90 o 
   4   5   8       17.63       77.65     14.63 o 
  -5   6   8        0.13      -13.76     13.76 o 
  -4   6   8        4.93       13.57     14.21 o 
  -3   6   8        0.68        4.21      6.85 o 
  -2   6   8        0.69       -3.53      6.84 o 
  -1   6   8      192.98      175.41     11.25 o 
   0   6   8      113.37      126.38      8.07 o 
   1   6   8        5.86        5.45     10.54 o 
   2   6   8       14.58        3.66     11.19 o 
   3   6   8       12.34       35.33     13.59 o 
   4   6   8       70.27      100.94     12.22 o 
  -4   7   8      107.35      102.12     16.73 o 
  -3   7   8       11.85       16.80      8.90 o 
  -2   7   8       31.24       46.46     10.97 o 
  -1   7   8      669.81      659.31     21.38 o 
   0   7   8      596.49      612.54     11.06 o 
   1   7   8       10.46       13.90     11.73 o 
   2   7   8        0.86        3.56     11.98 o 
   3   7   8       66.20       54.71     13.86 o 
   4   7   8       19.09       10.52     11.09 o 
  -4   8   8       13.86       23.02     15.52 o 
  -3   8   8       30.60       28.03      8.69 o 
  -2   8   8       23.70       17.02     11.47 o 
  -1   8   8       90.97      104.31     11.34 o 
   0   8   8        5.13        2.28      7.15 o 
   1   8   8       29.62       38.96     11.35 o 
   2   8   8       31.13       27.49     11.34 o 
   3   8   8        0.08      -12.82     12.82 o 
  -4   9   8       11.65       13.15     29.28 o 
  -3   9   8        2.01        7.18     10.95 o 
  -2   9   8       13.84        8.30     11.12 o 
  -1   9   8        3.14        2.66     10.23 o 
   0   9   8       40.34       39.78     12.47 o 
   1   9   8        0.04       12.62      8.95 o 
   2   9   8       25.95       14.05     13.49 o 
   3   9   8       16.39       47.61     14.60 o 
  -3  10   8        1.35       17.36     10.54 o 
  -2  10   8       23.55        8.99     10.35 o 
  -1  10   8        6.27        0.87     10.03 o 
   0  10   8       48.85       54.42     13.92 o 
   1  10   8       11.18       -1.88     13.18 o 
   2  10   8       19.54       45.58     10.18 o 
  -3  11   8       10.21       22.28     12.12 o 
  -2  11   8       52.91       82.06     12.04 o 
  -1  11   8        4.48       11.85     11.20 o 
   0  11   8       14.67       22.85     13.67 o 
   1  11   8        3.75       -4.89     13.99 o 
   2  11   8       12.87        3.63     15.04 o 
  -2  12   8       12.00        4.88     11.91 o 
  -1  12   8        6.52      -10.16     12.61 o 
   0  12   8        9.75       -5.90     11.13 o 
   1  12   8       56.28       63.61     16.72 o 
  -5   0   9      101.38      100.35     13.30 o 
  -3   0   9      123.16      119.26     12.18 o 
  -1   0   9       44.52       54.70      7.59 o 
   1   0   9      227.65      240.96     11.77 o 
   3   0   9      190.78      188.05     12.31 o 
  -5   1   9       24.18       29.87     17.83 o 
  -4   1   9       69.63       56.48      8.46 o 
  -3   1   9      751.80      745.83     13.08 o 
  -2   1   9       32.51       31.05      7.02 o 
  -1   1   9      195.93      191.88      5.65 o 
   0   1   9      154.45      135.68      3.92 o 
   1   1   9        1.67        3.37      6.68 o 
   2   1   9        1.73        7.01      7.51 o 
   3   1   9       42.64       57.73      9.15 o 
   4   1   9       37.48       38.25      8.10 o 
  -5   2   9       39.65       27.59     14.86 o 
  -4   2   9       32.82       26.89     13.38 o 
  -3   2   9        0.03        6.25      7.91 o 
  -2   2   9        9.62        5.72      5.45 o 
  -1   2   9       22.82       24.63      3.82 o 
   0   2   9        6.94        5.51      4.81 o 
   1   2   9        0.67       -1.95      6.40 o 
   2   2   9        4.20        3.17      7.47 o 
   3   2   9       58.90       65.33      8.00 o 
   4   2   9       77.32       82.50     12.10 o 
  -5   3   9       16.04        8.30     14.64 o 
  -4   3   9      251.90      245.64     15.73 o 
  -3   3   9       40.23       46.31     12.08 o 
  -2   3   9      483.08      481.65     15.65 o 
  -1   3   9      577.22      593.78      6.57 o 
   0   3   9        1.03        6.04      4.20 o 
   1   3   9       93.67      103.13      7.22 o 
   2   3   9      234.01      213.20      8.71 o 
   3   3   9        1.32       12.91     12.65 o 
   4   3   9        0.11       15.83     13.54 o 
  -5   4   9       14.27        2.70     12.13 o 
  -4   4   9       35.56       39.04     14.02 o 
  -3   4   9        4.10       -7.70     12.22 o 
  -2   4   9        4.83       -1.25      5.24 o 
  -1   4   9        0.89        0.03      4.76 o 
   0   4   9      107.41      117.22      5.89 o 
   1   4   9       46.37       39.22      9.78 o 
   2   4   9        8.27        7.17     11.45 o 
   3   4   9        0.67       -7.06     13.10 o 
   4   4   9       45.83       88.44     15.37 o 
  -5   5   9        4.98      -15.33     15.33 o 
  -4   5   9      193.63      185.65     14.23 o 
  -3   5   9       12.27        1.44     12.79 o 
  -2   5   9      205.31      208.02      8.57 o 
  -1   5   9       47.47       40.98      6.64 o 
   0   5   9      158.01      170.63      6.23 o 
   1   5   9        0.71       -0.80     11.24 o 
   2   5   9        6.37        3.19     12.08 o 
   3   5   9        0.01        6.80     12.77 o 
   4   5   9        0.02       28.37     12.10 o 
  -4   6   9        3.28      -10.87     13.31 o 
  -3   6   9       29.22       26.49      7.26 o 
  -2   6   9        9.36       18.07      7.14 o 
  -1   6   9       10.08        6.94      6.48 o 
   0   6   9       58.87       50.32      7.32 o 
   1   6   9       14.38       22.79     12.29 o 
   2   6   9        0.64       -4.83     13.09 o 
   3   6   9        0.58       13.23     13.07 o 
   4   6   9       15.70       37.90     15.29 o 
  -4   7   9       68.84       52.34     13.00 o 
  -3   7   9       34.85       36.43      7.95 o 
  -2   7   9        3.65       15.03      7.03 o 
  -1   7   9       95.31       87.39      7.28 o 
   0   7   9      573.52      585.43     11.52 o 
   1   7   9       99.52       88.40     12.29 o 
   2   7   9       28.78       30.84     13.30 o 
   3   7   9        2.77        5.69     11.46 o 
  -4   8   9        0.03       23.58     15.35 o 
  -3   8   9       51.40       47.76      9.02 o 
  -2   8   9        0.48        8.95     11.05 o 
  -1   8   9       51.58       62.32      7.60 o 
   0   8   9        0.48        3.52      7.81 o 
   1   8   9       64.86       71.96     10.93 o 
   2   8   9       11.53       33.83     13.98 o 
   3   8   9        4.09        1.07     13.08 o 
  -3   9   9       56.70       73.36      9.35 o 
  -2   9   9       17.84       34.61     11.45 o 
  -1   9   9      201.29      172.92     13.13 o 
   0   9   9       38.09       41.14      9.76 o 
   1   9   9       33.85       32.87      8.56 o 
   2   9   9       10.60       14.64     14.09 o 
   3   9   9        2.39       18.27     15.49 o 
  -3  10   9        3.30       20.73     11.65 o 
  -2  10   9        0.13      -10.56     10.56 o 
  -1  10   9        1.55       24.57     11.29 o 
   0  10   9        1.29       11.97     12.12 o 
   1  10   9        1.90       -6.56     14.71 o 
   2  10   9        0.43        4.91     10.53 o 
  -2  11   9        6.84       -7.16     11.55 o 
  -1  11   9       45.74       36.21     11.46 o 
   0  11   9        0.23       -9.62     12.92 o 
   1  11   9       21.48       35.08     12.83 o 
  -1  12   9        0.10       16.03     10.88 o 
   0  12   9       19.39       16.22     13.64 o 
  -4   0  10       55.02       44.20     13.63 o 
  -2   0  10       29.93       24.57      8.81 o 
   0   0  10       10.90       -4.19      9.23 o 
   2   0  10        9.90        0.84     10.80 o 
   4   0  10       15.42        3.55     13.03 o 
  -5   1  10        8.69       12.26     20.29 o 
  -4   1  10        2.71        8.94      9.23 o 
  -3   1  10       21.88       24.50      8.05 o 
  -2   1  10      870.43      857.65     10.24 o 
  -1   1  10       48.26       61.76      4.61 o 
   0   1  10      361.34      335.08      9.25 o 
   1   1  10       57.48       65.54      7.33 o 
   2   1  10       98.72      104.47      8.36 o 
   3   1  10        0.02        8.34      7.53 o 
   4   1  10       41.14       19.79     13.57 o 
  -5   2  10       10.81       -2.83     12.14 o 
  -4   2  10       21.65       34.11     12.02 o 
  -3   2  10       11.55        8.63      8.37 o 
  -2   2  10      187.46      213.93      7.35 o 
  -1   2  10        1.09        9.77      5.23 o 
   0   2  10       28.33       39.45      5.44 o 
   1   2  10      171.38      169.57     11.36 o 
   2   2  10       10.58       12.74      7.46 o 
   3   2  10       37.08       41.77     11.78 o 
   4   2  10        5.56       29.06     13.93 o 
  -5   3  10        4.92       -5.12     12.34 o 
  -4   3  10       48.92       48.96     12.68 o 
  -3   3  10       24.77       33.67     12.72 o 
  -2   3  10        0.33       -4.53      7.13 o 
  -1   3  10      315.99      270.58     21.86 o 
   0   3  10      127.96      127.14      5.34 o 
   1   3  10        0.21        1.28      6.68 o 
   2   3  10        0.02       -7.81     12.04 o 
   3   3  10       89.61       83.10     14.24 o 
   4   3  10        0.91       31.98     14.76 o 
  -5   4  10        9.59      -11.43     15.78 o 
  -4   4  10        1.12       -6.86     12.16 o 
  -3   4  10        4.28        8.18     12.44 o 
  -2   4  10        1.45        6.00      7.92 o 
  -1   4  10        8.41        4.65      5.06 o 
   0   4  10        2.98        5.57      5.65 o 
   1   4  10      274.09      256.36     15.03 o 
   2   4  10       21.05        4.67     13.33 o 
   3   4  10        0.13       15.91     12.99 o 
   4   4  10       26.39       53.51     14.58 o 
  -4   5  10       46.70       42.76     14.23 o 
  -3   5  10      166.46      172.80     15.10 o 
  -2   5  10        1.14        8.09      5.27 o 
  -1   5  10      149.78      130.33      7.35 o 
   0   5  10       96.36       96.22      8.43 o 
   1   5  10      492.28      478.04     16.67 o 
   2   5  10       25.32       19.10     13.63 o 
   3   5  10       13.43       14.37     14.07 o 
  -4   6  10        0.00        1.59     12.38 o 
  -3   6  10       94.86       93.35     12.86 o 
  -2   6  10       11.50        8.49      7.26 o 
  -1   6  10       21.19       11.91      7.35 o 
   0   6  10      328.80      341.06      9.98 o 
   1   6  10        9.05        3.40     12.75 o 
   2   6  10        2.05       -6.57     11.83 o 
   3   6  10        4.29       37.26     14.23 o 
  -4   7  10       26.14       50.78     15.59 o 
  -3   7  10      118.69      144.99     14.02 o 
  -2   7  10       46.22       37.29      7.99 o 
  -1   7  10        3.99        1.68      7.06 o 
   0   7  10        4.61        5.57      7.73 o 
   1   7  10       13.40       20.40     12.88 o 
   2   7  10       43.00       25.73     14.00 o 
   3   7  10        2.51       36.62     15.93 o 
  -4   8  10        4.22       -2.57     11.75 o 
  -3   8  10        0.29       -3.81      8.00 o 
  -2   8  10        2.86       -3.28      9.25 o 
  -1   8  10        0.23       -0.30      7.07 o 
   0   8  10        0.08       -4.22      8.26 o 
   1   8  10        0.17        0.90      9.40 o 
   2   8  10        7.38       13.15     14.73 o 
   3   8  10       11.24      -15.22     15.22 o 
  -3   9  10       45.48       39.01     13.76 o 
  -2   9  10       13.50       37.22     11.98 o 
  -1   9  10        0.26      -10.63     10.63 o 
   0   9  10       34.56       33.80      8.31 o 
   1   9  10        2.60       -6.61     10.08 o 
   2   9  10       15.85       42.36     15.34 o 
  -3  10  10        1.14       -9.05     10.66 o 
  -2  10  10       10.39       24.85     12.66 o 
  -1  10  10       10.76       39.26     12.04 o 
   0  10  10        0.51       14.03     11.69 o 
   1  10  10        1.83        7.83     16.83 o 
   2  10  10       17.17        3.89     17.57 o 
  -2  11  10       25.46       -7.58     13.07 o 
  -1  11  10        0.96      -13.10     13.10 o 
   0  11  10       15.38      -12.34     14.88 o 
   1  11  10        1.36       -7.62     12.66 o 
  -5   0  11       29.87       46.48     15.27 o 
  -3   0  11      182.61      162.04     13.61 o 
  -1   0  11       18.27       26.65      6.38 o 
   1   0  11        4.77        6.31      9.91 o 
   3   0  11        0.24        3.12     10.72 o 
  -5   1  11      102.97      102.74     11.55 o 
  -4   1  11       13.48       15.98     15.17 o 
  -3   1  11       22.46       27.82      8.39 o 
  -2   1  11      174.48      159.67      6.81 o 
  -1   1  11      615.39      636.08      7.70 o 
   0   1  11       25.19       20.59      7.28 o 
   1   1  11      186.54      188.31      8.71 o 
   2   1  11       14.28       16.78      8.61 o 
   3   1  11        2.31        3.67      8.28 o 
   4   1  11        0.21       -4.95     12.54 o 
  -5   2  11       10.75        6.31     16.14 o 
  -4   2  11        3.20       -7.84     11.47 o 
  -3   2  11       82.40       78.92      8.39 o 
  -2   2  11        2.60        4.07      5.61 o 
  -1   2  11        1.73        0.66      5.61 o 
   0   2  11       21.62       13.51      7.25 o 
   1   2  11        0.53       10.22      7.16 o 
   2   2  11      113.07      126.04     16.11 o 
   3   2  11       18.68       26.65     14.41 o 
   4   2  11        8.39       48.51     14.90 o 
  -5   3  11       54.19       58.82     14.18 o 
  -4   3  11       51.34       83.33     12.21 o 
  -3   3  11      100.55       88.27     13.35 o 
  -2   3  11      267.06      278.03      9.95 o 
  -1   3  11      127.69      142.89      6.65 o 
   0   3  11      219.15      227.76      9.02 o 
   1   3  11      186.28      184.39     15.97 o 
   2   3  11       90.51       60.02     14.18 o 
   3   3  11        0.04       19.02     11.84 o 
  -4   4  11        3.11       16.00     12.16 o 
  -3   4  11       26.53       22.90     10.83 o 
  -2   4  11        1.94        5.64      7.63 o 
  -1   4  11      154.20      157.32      8.23 o 
   0   4  11       84.97       85.49      6.54 o 
   1   4  11        1.72        4.20     13.04 o 
   2   4  11        0.38       -6.56     12.65 o 
   3   4  11       12.62       15.31     13.91 o 
  -4   5  11       70.16      105.27     15.67 o 
  -3   5  11        4.18        9.43     11.84 o 
  -2   5  11      107.55      122.58     17.37 o 
  -1   5  11       45.45       43.18      6.55 o 
   0   5  11       85.76       99.32     19.40 o 
   1   5  11        4.38      -10.58     11.88 o 
   2   5  11       33.39       29.39     12.38 o 
   3   5  11        0.82       15.31     14.50 o 
  -4   6  11        0.75        4.20     14.98 o 
  -3   6  11       29.32        1.52     12.06 o 
  -2   6  11       24.19       18.57      8.34 o 
  -1   6  11       65.37       62.50      7.77 o 
   0   6  11      144.38      138.24      8.99 o 
   1   6  11       51.57       36.22     12.44 o 
   2   6  11        0.20       -2.21     13.68 o 
   3   6  11        0.06       29.27     12.74 o 
  -4   7  11       56.75       55.38     13.74 o 
  -3   7  11       49.43       52.69     12.13 o 
  -2   7  11       55.97       46.85      6.31 o 
  -1   7  11       66.30       56.91      9.19 o 
   0   7  11       47.64       49.38     10.43 o 
   1   7  11       32.96       31.01      9.79 o 
   2   7  11       41.98       29.29     13.97 o 
   3   7  11        0.19       24.41     15.87 o 
  -3   8  11        4.87       39.89     14.86 o 
  -2   8  11       10.38       -7.69     10.67 o 
  -1   8  11        7.05        7.90     13.81 o 
   0   8  11        0.00        6.76     17.82 o 
   1   8  11        0.44        8.32     13.80 o 
   2   8  11        6.20        6.71     15.62 o 
  -3   9  11       26.57       14.23     14.12 o 
  -2   9  11       35.71       31.27     10.49 o 
  -1   9  11       26.36       21.68     11.86 o 
   0   9  11        3.13       17.57      8.79 o 
   1   9  11       15.91       22.22      9.29 o 
   2   9  11        3.23        0.77     26.71 o 
  -2  10  11        6.20       22.36     10.50 o 
  -1  10  11        0.70       25.39     12.91 o 
   0  10  11        0.01       13.09     12.53 o 
   1  10  11        0.22       -9.37      9.37 o 
  -1  11  11        5.71       -2.02     12.18 o 
   0  11  11       22.84        8.28     15.20 o 
  -4   0  12      184.41      220.62     15.33 o 
  -2   0  12        3.14        2.32      7.23 o 
   0   0  12       42.28       24.32     11.07 o 
   2   0  12        0.14      -11.46     11.52 o 
  -4   1  12      227.08      236.51     17.40 o 
  -3   1  12       13.60        2.30      8.17 o 
  -2   1  12      136.96      140.73     15.89 o 
  -1   1  12        0.83       -0.27      4.69 o 
   0   1  12       59.99       53.74      7.82 o 
   1   1  12        1.78        0.96      8.18 o 
   2   1  12       55.23       73.52      8.22 o 
   3   1  12       15.06        3.10      9.12 o 
  -4   2  12       48.64       55.82     14.17 o 
  -3   2  12       11.55       13.42      8.28 o 
  -2   2  12        1.12       -4.48      7.44 o 
  -1   2  12      119.17      119.92      8.15 o 
   0   2  12        6.60       14.34      7.70 o 
   1   2  12       43.39       43.21      8.10 o 
   2   2  12       27.64       31.66     25.75 o 
   3   2  12       19.35       40.09     13.26 o 
  -4   3  12       34.77       32.87     13.39 o 
  -3   3  12       78.98      106.89     12.84 o 
  -2   3  12        9.71        8.29      8.10 o 
  -1   3  12      232.76      235.04      7.30 o 
   0   3  12       89.90      107.93      8.67 o 
   1   3  12        6.28        8.20      7.62 o 
   2   3  12       69.95       39.61     12.77 o 
   3   3  12       57.06       55.48     15.42 o 
  -4   4  12        0.27      -14.47     14.47 o 
  -3   4  12       10.73       22.28     10.48 o 
  -2   4  12      111.29      102.64      9.78 o 
  -1   4  12        0.53        5.18      6.78 o 
   0   4  12       83.07       76.02      9.53 o 
   1   4  12        6.50       12.84     12.37 o 
   2   4  12      114.85      107.79     15.57 o 
   3   4  12        5.98        0.20     13.07 o 
  -4   5  12        0.68      -12.92     12.92 o 
  -3   5  12      180.51      205.15     15.50 o 
  -2   5  12       18.79        6.52      8.22 o 
  -1   5  12       37.20       48.47     11.67 o 
   0   5  12       42.76       45.11      7.88 o 
   1   5  12      101.53       95.48     13.11 o 
   2   5  12        2.21        5.78     13.45 o 
   3   5  12        0.20       -1.48     13.01 o 
  -4   6  12        4.66       -1.56     12.78 o 
  -3   6  12       21.59       40.74     12.15 o 
  -2   6  12        0.68       -3.34      7.86 o 
  -1   6  12       38.18       36.22      6.22 o 
   0   6  12       77.87       83.65      8.74 o 
   1   6  12        0.72        5.31     12.49 o 
   2   6  12        0.04        8.37     14.91 o 
   3   6  12        0.45        3.65     15.72 o 
  -3   7  12       33.42       47.30     11.99 o 
  -2   7  12        7.46        1.15      8.25 o 
  -1   7  12      110.00      117.63      7.97 o 
   0   7  12       17.51       10.07      7.57 o 
   1   7  12       17.51       24.47     13.58 o 
   2   7  12        1.09        1.38     14.52 o 
  -3   8  12        0.26      -14.47     14.47 o 
  -2   8  12        3.75        9.72     12.32 o 
  -1   8  12        4.25       15.39      7.93 o 
   0   8  12        2.19       -7.34      9.02 o 
   1   8  12        0.86        2.28      9.11 o 
  -2   9  12       71.80       86.03     24.25 o 
  -1   9  12        6.96        8.78     11.87 o 
   0   9  12       32.74       35.46      9.47 o 
   1   9  12       14.00       24.30     25.54 o 
  -1  10  12        0.47        8.89     12.91 o 
   0  10  12        4.32       23.50     12.06 o 
  -3   0  13      175.52      181.21     13.54 o 
  -1   0  13        0.09        0.55     13.83 o 
   1   0  13       14.16       25.01     12.43 o 
   3   0  13        9.32        3.19     12.29 o 
  -4   1  13        3.69        5.00     14.40 o 
  -3   1  13       75.11       87.00     11.17 o 
  -2   1  13       47.91       47.61      6.36 o 
  -1   1  13      152.58      161.50     32.43 o 
   0   1  13       12.47        1.26      8.52 o 
   1   1  13       11.81       16.06     13.60 o 
   2   1  13        4.75       39.98      8.36 o 
   3   1  13       99.84       77.45     14.27 o 
  -4   2  13       21.02       54.30     15.12 o 
  -3   2  13       76.95       68.65     13.04 o 
  -2   2  13       24.13       17.53      7.99 o 
  -1   2  13        0.53        4.36      8.93 o 
   0   2  13        0.11       -7.99      7.99 o 
   1   2  13        0.02        1.22      9.77 o 
   2   2  13       10.43       12.59     14.10 o 
   3   2  13        5.56       36.45     16.04 o 
  -4   3  13       13.61       25.16     13.87 o 
  -3   3  13       41.36       28.41     10.27 o 
  -2   3  13       19.03       13.11      9.37 o 
  -1   3  13        2.32        7.36      8.17 o 
   0   3  13       33.22       26.43      8.73 o 
   1   3  13       10.52        2.38      8.12 o 
   2   3  13        1.33       -2.96     12.06 o 
   3   3  13        0.64       -0.65     14.14 o 
  -4   4  13       88.56      124.85     13.23 o 
  -3   4  13        0.72      -10.76     10.76 o 
  -2   4  13       45.65       51.65     10.56 o 
  -1   4  13       22.18       26.61      8.17 o 
   0   4  13        4.93        0.58      8.65 o 
   1   4  13       12.09        4.35     11.65 o 
   2   4  13        2.64       19.45     15.17 o 
  -4   5  13       29.32       59.13     15.42 o 
  -3   5  13       42.08       15.91     12.54 o 
  -2   5  13      125.46      146.11     12.17 o 
  -1   5  13       30.68       45.53      7.70 o 
   0   5  13       69.05       85.87     12.46 o 
   1   5  13       88.53      103.45     14.83 o 
   2   5  13       30.36       48.34     14.79 o 
  -3   6  13        4.56       -8.52     11.23 o 
  -2   6  13       18.35       33.15     11.18 o 
  -1   6  13       34.04       45.91      7.44 o 
   0   6  13        0.51       15.19      8.13 o 
   1   6  13        0.51       15.21     13.83 o 
   2   6  13        0.40       14.82     15.64 o 
  -3   7  13        8.53        7.34     13.23 o 
  -2   7  13       12.84        0.08     16.06 o 
  -1   7  13        2.14       16.02      7.84 o 
   0   7  13       25.02       30.78      8.90 o 
   1   7  13       12.34       40.41     16.56 o 
   2   7  13        5.37       19.40     16.13 o 
  -2   8  13        0.00       -5.96     10.09 o 
  -1   8  13        0.94       19.02     13.51 o 
   0   8  13       25.31       41.44     23.48 o 
   1   8  13        0.02       10.95     27.25 o 
  -2   9  13       28.69       56.94     10.78 o 
  -1   9  13       28.80        4.56     12.08 o 
   0   9  13        0.86       -3.39     18.04 o 
  -4   0  14        5.07       -9.55     11.31 o 
  -2   0  14       74.76       68.33      8.74 o 
   0   0  14       30.79       33.88     13.22 o 
   2   0  14        0.74       -3.92     10.56 o 
  -4   1  14       16.59        8.50     20.88 o 
  -3   1  14        2.06       -8.43      8.43 o 
  -2   1  14       48.32       59.37      6.52 o 
  -1   1  14       25.51       30.32     14.24 o 
   0   1  14      108.66      118.88     20.05 o 
   1   1  14       11.03       19.84      8.00 o 
   2   1  14        0.08       53.10     20.94 o 
  -4   2  14       12.37        9.62     13.50 o 
  -3   2  14       11.23       11.52     10.92 o 
  -2   2  14       23.44       13.94      8.86 o 
  -1   2  14        0.12       11.68     11.10 o 
   0   2  14       13.39       13.95      8.50 o 
   1   2  14        6.31       13.34     25.76 o 
   2   2  14       13.11       -3.28     11.12 o 
  -4   3  14       36.13       35.12     11.95 o 
  -3   3  14        8.82       33.28     11.16 o 
  -2   3  14       70.57       83.26      9.19 o 
  -1   3  14      221.31      223.34     10.47 o 
   0   3  14       11.68       14.08      9.35 o 
   1   3  14       19.26       26.32     13.16 o 
   2   3  14       45.86       69.89     12.34 o 
  -3   4  14       14.48       34.65     11.44 o 
  -2   4  14       29.96       45.37      8.38 o 
  -1   4  14        9.38       29.47     25.55 o 
   0   4  14       18.66       -7.27     14.00 o 
   1   4  14        3.69       41.18     14.89 o 
   2   4  14        4.74       72.11     16.16 o 
  -3   5  14       19.89       48.53     14.75 o 
  -2   5  14        4.60        7.99      8.26 o 
  -1   5  14       10.11       -7.06     13.42 o 
   0   5  14      103.48       69.51     12.44 o 
   1   5  14       48.31       72.76     13.09 o 
   2   5  14        3.19       40.76     12.81 o 
  -3   6  14       29.08       44.19     14.06 o 
  -2   6  14        2.07        2.29     12.10 o 
  -1   6  14        0.21       -6.88     12.88 o 
   0   6  14       26.53       -3.24     14.03 o 
   1   6  14        3.62        7.59     17.57 o 
   2   6  14        1.52       21.44     13.25 o 
  -2   7  14        1.25       -5.23     13.36 o 
  -1   7  14       21.27        8.48     12.59 o 
   0   7  14       33.95        8.12     14.56 o 
   1   7  14        7.16       17.54     21.97 o 
  -2   8  14        5.04       -1.74     11.72 o 
  -1   8  14        3.37      -14.94     14.94 o 
   0   8  14        0.32       -3.45     11.16 o 
  -3   0  15        0.15        2.71      9.98 o 
  -1   0  15       33.70       33.30     15.30 o 
   1   0  15       65.03       73.87     11.44 o 
  -3   1  15       75.29       90.05      9.25 o 
  -2   1  15        0.87       15.69     13.31 o 
  -1   1  15       43.54       54.34     17.49 o 
   0   1  15       15.11       27.94      8.94 o 
   1   1  15       12.76        7.22      9.39 o 
   2   1  15        1.08       -8.27      8.27 o 
  -3   2  15       24.91       34.48     10.85 o 
  -2   2  15       17.29       16.17     10.29 o 
  -1   2  15       25.35       54.61     10.73 o 
   0   2  15       41.85       52.38      9.53 o 
   1   2  15        9.03       -8.29      8.29 o 
   2   2  15        1.86       -1.25     12.35 o 
  -3   3  15        7.16      -10.18     10.99 o 
  -2   3  15        5.91       13.17      8.15 o 
  -1   3  15        8.76       24.15     10.14 o 
   0   3  15       35.02       42.97     27.94 o 
   1   3  15        2.69       27.85     14.76 o 
   2   3  15        0.10       44.04     13.16 o 
  -3   4  15        1.38      -10.86     10.86 o 
  -2   4  15       10.74       31.45     19.95 o 
  -1   4  15       36.09       53.31      9.53 o 
   0   4  15        8.94       20.11     14.90 o 
   1   4  15        2.96        2.98     12.86 o 
   2   4  15        0.05       29.80     15.12 o 
  -3   5  15        1.58      -10.58     13.72 o 
  -2   5  15       24.39       11.67     20.62 o 
  -1   5  15       20.67       12.88     13.71 o 
   0   5  15       24.78       54.43     13.69 o 
  -2   6  15       37.57       28.96     18.20 o 
  -1   6  15       15.85        4.27     15.26 o 
   0   6  15        2.45       28.99     15.79 o 
  -2   7  15        7.80       16.13      9.68 o 
  -1   7  15        0.81      -15.24     15.24 o 
   0   7  15       16.08       38.98     15.82 o 
  -2   0  16       32.97       32.62     15.67 o 
   0   0  16        0.01       15.54     13.64 o 
  -3   1  16        6.73       40.99     13.39 o 
  -2   1  16       34.49       22.64     16.16 o 
  -1   1  16        3.03      -11.39     11.39 o 
   0   1  16       21.89       26.22     24.30 o 
   1   1  16        0.06       -9.64     14.03 o 
  -3   2  16        8.58       -6.77      9.95 o 
  -2   2  16        7.09       11.50     13.03 o 
  -1   2  16        2.00       21.19     14.89 o 
   0   2  16       19.66       -4.19     10.21 o 
   1   2  16        7.37       30.17      9.00 o 
  -3   3  16        5.94        2.89     10.10 o 
  -1   3  16        7.65        6.44     21.12 o 
   0   3  16        0.46       20.84     13.68 o 
   1   3  16        0.70      -12.00     12.00 o 
  -2   4  16        0.80        9.50     13.84 o 
  -1   4  16        8.03       12.04     15.89 o 
   0   4  16        2.02      -13.59     14.17 o 
   1   4  16        2.39      -14.69     14.69 o 
  -2   5  16        1.47       23.81     16.59 o 
  -1   5  16        0.58       24.06     12.55 o 
  -1   6  16       20.94       54.41     16.77 o 
  -1   0  17       16.22       40.38     16.66 o 
  -2   1  17       11.49      -11.57     12.82 o 
  -1   1  17       18.45       19.71     12.23 o 
   0   1  17        9.09       12.85     11.10 o 
  -2   2  17        8.72       36.60     16.85 o 
  -1   2  17        3.55       -8.10     14.59 o 
   0   2  17        0.66       13.95     20.05 o 
  -2   3  17        7.98      -13.50     16.53 o 
  -1   3  17        6.53        6.24     26.79 o 
   0   3  17       17.38        7.77     24.07 o 
  -1   4  17        0.01      -13.68     13.68 o 
                                                 
